# Supplementary material for: Algebraic graph-assisted bidirectional transformers for molecular property prediction
Source: Nat Commun. 2021 Jun 10;12:3521. doi: 10.1038/s41467-021-23720-w (PMC8192505; doi:10.1038/s41467-021-23720-w)
Supplement: Supplementary file 2 — Supplementary Data 1 [file 41467_2021_23720_MOESM2_ESM.xlsx]

## Sheet: TableS6_Lipophilicity
BT_s-FP
GBRT
Metric	mae:	0.419	rmse:	0.608	pearsonr2:	0.755
Metric	mae:	0.419	rmse:	0.598	pearsonr2:	0.749
Metric	mae:	0.418	rmse:	0.567	pearsonr2:	0.774
Metric	mae:	0.417	rmse:	0.576	pearsonr2:	0.775
Metric	mae:	0.438	rmse:	0.588	pearsonr2:	0.753
Metric	mae:	0.4	rmse:	0.542	pearsonr2:	0.775
Metric	mae:	0.402	rmse:	0.538	pearsonr2:	0.78
Metric	mae:	0.415	rmse:	0.578	pearsonr2:	0.81
Metric	mae:	0.389	rmse:	0.529	pearsonr2:	0.762
Metric	mae:	0.402	rmse:	0.575	pearsonr2:	0.797
	avg_mae	0.4119	avg_rmse	0.5699	avg_pearsonr2	0.773
STDNN
Metric	mae:	0.419	rmse:	0.612	pearsonr2:	0.753
Metric	mae:	0.415	rmse:	0.598	pearsonr2:	0.751
Metric	mae:	0.421	rmse:	0.571	pearsonr2:	0.77
Metric	mae:	0.424	rmse:	0.577	pearsonr2:	0.775
Metric	mae:	0.438	rmse:	0.583	pearsonr2:	0.757
Metric	mae:	0.396	rmse:	0.54	pearsonr2:	0.777
Metric	mae:	0.4	rmse:	0.539	pearsonr2:	0.78
Metric	mae:	0.415	rmse:	0.579	pearsonr2:	0.81
Metric	mae:	0.389	rmse:	0.529	pearsonr2:	0.763
Metric	mae:	0.399	rmse:	0.573	pearsonr2:	0.799
	avg_mae	0.4116	avg_rmse	0.5701	avg_pearsonr2	0.7735
RF
Metric	mae:	0.422	rmse:	0.612	pearsonr2:	0.752
Metric	mae:	0.428	rmse:	0.605	pearsonr2:	0.743
Metric	mae:	0.429	rmse:	0.574	pearsonr2:	0.768
Metric	mae:	0.422	rmse:	0.586	pearsonr2:	0.767
Metric	mae:	0.459	rmse:	0.613	pearsonr2:	0.732
Metric	mae:	0.414	rmse:	0.554	pearsonr2:	0.765
Metric	mae:	0.416	rmse:	0.554	pearsonr2:	0.767
Metric	mae:	0.419	rmse:	0.585	pearsonr2:	0.806
Metric	mae:	0.395	rmse:	0.537	pearsonr2:	0.756
Metric	mae:	0.418	rmse:	0.589	pearsonr2:	0.788
	avg_mae	0.4222	avg_rmse	0.5809	avg_pearsonr2	0.7644
AGBT_s-FP
GBRT
Metric	mae:	0.419	rmse:	0.61	pearsonr2:	0.754
Metric	mae:	0.418	rmse:	0.598	pearsonr2:	0.75
Metric	mae:	0.418	rmse:	0.566	pearsonr2:	0.774
Metric	mae:	0.417	rmse:	0.576	pearsonr2:	0.775
Metric	mae:	0.437	rmse:	0.587	pearsonr2:	0.754
Metric	mae:	0.437	rmse:	0.587	pearsonr2:	0.754
Metric	mae:	0.402	rmse:	0.538	pearsonr2:	0.78
Metric	mae:	0.414	rmse:	0.578	pearsonr2:	0.811
Metric	mae:	0.414	rmse:	0.578	pearsonr2:	0.811
Metric	mae:	0.401	rmse:	0.575	pearsonr2:	0.798
	avg_mae	0.4177	avg_rmse	0.5793	avg_pearsonr2	0.7761
STDNN
Metric	mae:	0.417	rmse:	0.608	pearsonr2:	0.756
Metric	mae:	0.412	rmse:	0.595	pearsonr2:	0.753
Metric	mae:	0.417	rmse:	0.567	pearsonr2:	0.773
Metric	mae:	0.429	rmse:	0.586	pearsonr2:	0.769
Metric	mae:	0.442	rmse:	0.593	pearsonr2:	0.749
Metric	mae:	0.442	rmse:	0.593	pearsonr2:	0.749
Metric	mae:	0.399	rmse:	0.538	pearsonr2:	0.781
Metric	mae:	0.429	rmse:	0.645	pearsonr2:	0.764
Metric	mae:	0.429	rmse:	0.645	pearsonr2:	0.764
Metric	mae:	0.399	rmse:	0.572	pearsonr2:	0.8
	avg_mae	0.4215	avg_rmse	0.5942	avg_pearsonr2	0.7658
RF
Metric	mae:	0.422	rmse:	0.612	pearsonr2:	0.752
Metric	mae:	0.428	rmse:	0.605	pearsonr2:	0.743
Metric	mae:	0.428	rmse:	0.574	pearsonr2:	0.768
Metric	mae:	0.428	rmse:	0.574	pearsonr2:	0.768
Metric	mae:	0.459	rmse:	0.613	pearsonr2:	0.732
Metric	mae:	0.459	rmse:	0.613	pearsonr2:	0.732
Metric	mae:	0.416	rmse:	0.554	pearsonr2:	0.767
Metric	mae:	0.419	rmse:	0.585	pearsonr2:	0.806
Metric	mae:	0.419	rmse:	0.585	pearsonr2:	0.806
Metric	mae:	0.411	rmse:	0.581	pearsonr2:	0.794
	avg_mae	0.4289	avg_rmse	0.5896	avg_pearsonr2	0.7668
AGBT-FP
GBRT
Metric	mae:	0.535	rmse:	0.72	pearsonr2:	0.666
Metric	mae:	0.514	rmse:	0.669	pearsonr2:	0.708
Metric	mae:	0.526	rmse:	0.675	pearsonr2:	0.696
Metric	mae:	0.521	rmse:	0.683	pearsonr2:	0.704
Metric	mae:	0.486	rmse:	0.625	pearsonr2:	0.741
Metric	mae:	0.463	rmse:	0.626	pearsonr2:	0.721
Metric	mae:	0.49	rmse:	0.647	pearsonr2:	0.693
Metric	mae:	0.52	rmse:	0.68	pearsonr2:	0.767
Metric	mae:	0.483	rmse:	0.647	pearsonr2:	0.653
Metric	mae:	0.504	rmse:	0.66	pearsonr2:	0.764
	avg_mae	0.5042	avg_rmse	0.6632	avg_pearsonr2	0.7113
STDNN
Metric	mae:	0.466	rmse:	0.665	pearsonr2:	0.706
Metric	mae:	0.45	rmse:	0.607	pearsonr2:	0.742
Metric	mae:	0.467	rmse:	0.622	pearsonr2:	0.728
Metric	mae:	0.449	rmse:	0.599	pearsonr2:	0.756
Metric	mae:	0.431	rmse:	0.559	pearsonr2:	0.778
Metric	mae:	0.423	rmse:	0.602	pearsonr2:	0.723
Metric	mae:	0.446	rmse:	0.602	pearsonr2:	0.725
Metric	mae:	1.05	rmse:	1.3	pearsonr2:	0.035
Metric	mae:	0.435	rmse:	0.585	pearsonr2:	0.709
Metric	mae:	0.438	rmse:	0.597	pearsonr2:	0.784
	avg_mae	0.5055	avg_rmse	0.6738	avg_pearsonr2	0.6686
RF
Metric	mae:	0.697	rmse:	0.891	pearsonr2:	0.522
Metric	mae:	0.683	rmse:	0.857	pearsonr2:	0.553
Metric	mae:	0.69	rmse:	0.867	pearsonr2:	0.516
Metric	mae:	0.687	rmse:	0.873	pearsonr2:	0.55
Metric	mae:	0.641	rmse:	0.807	pearsonr2:	0.594
Metric	mae:	0.627	rmse:	0.804	pearsonr2:	0.574
Metric	mae:	0.637	rmse:	0.81	pearsonr2:	0.548
Metric	mae:	0.72	rmse:	0.891	pearsonr2:	0.643
Metric	mae:	0.639	rmse:	0.82	pearsonr2:	0.458
Metric	mae:	0.693	rmse:	0.874	pearsonr2:	0.618
	avg_mae	0.6714	avg_rmse	0.8494	avg_pearsonr2	0.5576
BT-FP
GBRT
Metric	mae:	0.597	rmse:	0.777	pearsonr2:	0.624
Metric	mae:	0.571	rmse:	0.734	pearsonr2:	0.665
Metric	mae:	0.593	rmse:	0.744	pearsonr2:	0.639
Metric	mae:	0.568	rmse:	0.74	pearsonr2:	0.666
Metric	mae:	0.56	rmse:	0.712	pearsonr2:	0.675
Metric	mae:	0.528	rmse:	0.707	pearsonr2:	0.644
Metric	mae:	0.54	rmse:	0.694	pearsonr2:	0.661
Metric	mae:	0.593	rmse:	0.775	pearsonr2:	0.716
Metric	mae:	0.53	rmse:	0.698	pearsonr2:	0.606
Metric	mae:	0.549	rmse:	0.713	pearsonr2:	0.736
	avg_mae	0.5629	avg_rmse	0.7294	avg_pearsonr2	0.6632
STDNN
Metric	mae:	0.505	rmse:	0.698	pearsonr2:	0.676
Metric	mae:	0.475	rmse:	0.643	pearsonr2:	0.711
Metric	mae:	0.48	rmse:	0.626	pearsonr2:	0.725
Metric	mae:	0.458	rmse:	0.62	pearsonr2:	0.739
Metric	mae:	0.456	rmse:	0.582	pearsonr2:	0.76
Metric	mae:	0.445	rmse:	0.607	pearsonr2:	0.718
Metric	mae:	0.456	rmse:	0.617	pearsonr2:	0.711
Metric	mae:	0.485	rmse:	0.663	pearsonr2:	0.751
Metric	mae:	0.445	rmse:	0.597	pearsonr2:	0.696
Metric	mae:	0.452	rmse:	0.611	pearsonr2:	0.775
	avg_mae	0.4657	avg_rmse	0.6264	avg_pearsonr2	0.7262
RF
Metric	mae:	0.791	rmse:	1.001	pearsonr2:	0.474
Metric	mae:	0.768	rmse:	0.962	pearsonr2:	0.528
Metric	mae:	0.793	rmse:	0.968	pearsonr2:	0.47
Metric	mae:	0.781	rmse:	0.984	pearsonr2:	0.493
Metric	mae:	0.761	rmse:	0.947	pearsonr2:	0.515
Metric	mae:	0.729	rmse:	0.92	pearsonr2:	0.496
Metric	mae:	0.731	rmse:	0.912	pearsonr2:	0.524
Metric	mae:	0.841	rmse:	1.067	pearsonr2:	0.579
Metric	mae:	0.695	rmse:	0.887	pearsonr2:	0.432
Metric	mae:	0.803	rmse:	1.019	pearsonr2:	0.584
	avg_mae	0.7693	avg_rmse	0.9667	avg_pearsonr2	0.5095
AG-FP
GBRT
Metric	mae:	0.52	rmse:	0.725	pearsonr2:	0.655
Metric	mae:	0.493	rmse:	0.664	pearsonr2:	0.699
Metric	mae:	0.507	rmse:	0.668	pearsonr2:	0.691
Metric	mae:	0.507	rmse:	0.668	pearsonr2:	0.691
Metric	mae:	0.477	rmse:	0.63	pearsonr2:	0.723
Metric	mae:	0.459	rmse:	0.62	pearsonr2:	0.723
Metric	mae:	0.485	rmse:	0.658	pearsonr2:	0.676
Metric	mae:	0.503	rmse:	0.679	pearsonr2:	0.754
Metric	mae:	0.475	rmse:	0.65	pearsonr2:	0.643
Metric	mae:	0.491	rmse:	0.68	pearsonr2:	0.731
	avg_mae	0.4917	avg_rmse	0.6642	avg_pearsonr2	0.6986
STDNN
Metric	mae:	0.532	rmse:	0.772	pearsonr2:	0.604
Metric	mae:	0.532	rmse:	0.739	pearsonr2:	0.62
Metric	mae:	0.553	rmse:	1.054	pearsonr2:	0.455
Metric	mae:	0.553	rmse:	1.054	pearsonr2:	0.455
Metric	mae:	0.566	rmse:	0.99	pearsonr2:	0.466
Metric	mae:	0.549	rmse:	0.997	pearsonr2:	0.429
Metric	mae:	0.518	rmse:	0.723	pearsonr2:	0.61
Metric	mae:	0.559	rmse:	0.918	pearsonr2:	0.564
Metric	mae:	0.506	rmse:	0.684	pearsonr2:	0.607
Metric	mae:	0.542	rmse:	0.761	pearsonr2:	0.649
	avg_mae	0.541	avg_rmse	0.8692	avg_pearsonr2	0.5459
RF
Metric	mae:	0.717	rmse:	0.92	pearsonr2:	0.49
Metric	mae:	0.707	rmse:	0.888	pearsonr2:	0.508
Metric	mae:	0.706	rmse:	0.892	pearsonr2:	0.484
Metric	mae:	0.712	rmse:	0.902	pearsonr2:	0.522
Metric	mae:	0.659	rmse:	0.835	pearsonr2:	0.558
Metric	mae:	0.66	rmse:	0.84	pearsonr2:	0.526
Metric	mae:	0.654	rmse:	0.842	pearsonr2:	0.503
Metric	mae:	0.748	rmse:	0.926	pearsonr2:	0.602
Metric	mae:	0.656	rmse:	0.843	pearsonr2:	0.424
Metric	mae:	0.728	rmse:	0.921	pearsonr2:	0.56
	avg_mae	0.6947	avg_rmse	0.8809	avg_pearsonr2	0.5177

## Sheet: TableS6_FreeSolv
BT_s-FP
GBRT
Metric	mae:	0.683	rmse:	1.642	pearsonr2:	0.904
Metric	mae:	0.621	rmse:	1.165	pearsonr2:	0.939
Metric	mae:	0.557	rmse:	1.038	pearsonr2:	0.934
Metric	mae:	0.645	rmse:	1.029	pearsonr2:	0.937
Metric	mae:	0.62	rmse:	1.011	pearsonr2:	0.906
Metric	mae:	0.54	rmse:	0.994	pearsonr2:	0.936
Metric	mae:	0.454	rmse:	0.683	pearsonr2:	0.949
Metric	mae:	0.48	rmse:	0.881	pearsonr2:	0.953
Metric	mae:	0.7	rmse:	1.163	pearsonr2:	0.937
Metric	mae:	0.523	rmse:	1.057	pearsonr2:	0.888
	avg_mae	0.5823	avg_rmse	1.0663	avg_pearsonr2	0.9283
STDNN
Metric	mae:	0.635	rmse:	1.471	pearsonr2:	0.924
Metric	mae:	0.598	rmse:	1.051	pearsonr2:	0.951
Metric	mae:	0.52	rmse:	1.048	pearsonr2:	0.935
Metric	mae:	0.66	rmse:	1.062	pearsonr2:	0.928
Metric	mae:	0.632	rmse:	1.014	pearsonr2:	0.905
Metric	mae:	0.504	rmse:	0.78	pearsonr2:	0.959
Metric	mae:	0.438	rmse:	0.668	pearsonr2:	0.951
Metric	mae:	0.477	rmse:	0.892	pearsonr2:	0.952
Metric	mae:	0.765	rmse:	1.335	pearsonr2:	0.929
Metric	mae:	0.518	rmse:	1.034	pearsonr2:	0.893
	avg_mae	0.5747	avg_rmse	1.0355	avg_pearsonr2	0.9327
RF
Metric	mae:	0.685	rmse:	1.573	pearsonr2:	0.912
Metric	mae:	0.648	rmse:	1.177	pearsonr2:	0.935
Metric	mae:	0.559	rmse:	1.029	pearsonr2:	0.938
Metric	mae:	0.677	rmse:	1.063	pearsonr2:	0.935
Metric	mae:	0.627	rmse:	1.03	pearsonr2:	0.903
Metric	mae:	0.542	rmse:	1.012	pearsonr2:	0.935
Metric	mae:	0.477	rmse:	0.715	pearsonr2:	0.944
Metric	mae:	0.488	rmse:	0.877	pearsonr2:	0.953
Metric	mae:	0.689	rmse:	1.134	pearsonr2:	0.938
Metric	mae:	0.538	rmse:	1.067	pearsonr2:	0.886
	avg_mae	0.593	avg_rmse	1.0677	avg_pearsonr2	0.9279
AGBT_S-FP
GBRT
Metric	mae:	0.668	rmse:	1.548	pearsonr2:	0.915
Metric	mae:	0.614	rmse:	1.127	pearsonr2:	0.942
Metric	mae:	0.555	rmse:	1.042	pearsonr2:	0.934
Metric	mae:	0.653	rmse:	1.044	pearsonr2:	0.937
Metric	mae:	0.619	rmse:	1.014	pearsonr2:	0.906
Metric	mae:	0.549	rmse:	0.953	pearsonr2:	0.94
Metric	mae:	0.455	rmse:	0.684	pearsonr2:	0.949
Metric	mae:	0.476	rmse:	0.875	pearsonr2:	0.953
Metric	mae:	0.682	rmse:	1.133	pearsonr2:	0.939
Metric	mae:	0.519	rmse:	1.06	pearsonr2:	0.888
	avg_mae	0.579	avg_rmse	1.048	avg_pearsonr2	0.9303
STDNN
Metric	mae:	0.674	rmse:	1.44	pearsonr2:	0.923
Metric	mae:	0.592	rmse:	0.983	pearsonr2:	0.955
Metric	mae:	0.546	rmse:	1.089	pearsonr2:	0.93
Metric	mae:	0.646	rmse:	1.058	pearsonr2:	0.931
Metric	mae:	0.626	rmse:	0.997	pearsonr2:	0.909
Metric	mae:	0.593	rmse:	1.012	pearsonr2:	0.937
Metric	mae:	0.446	rmse:	0.681	pearsonr2:	0.948
Metric	mae:	0.471	rmse:	0.884	pearsonr2:	0.953
Metric	mae:	0.721	rmse:	1.202	pearsonr2:	0.934
Metric	mae:	0.516	rmse:	1.04	pearsonr2:	0.892
	avg_mae	0.5831	avg_rmse	1.0386	avg_pearsonr2	0.9312
RF
Metric	mae:	0.675	rmse:	1.526	pearsonr2:	0.918
Metric	mae:	0.64	rmse:	1.134	pearsonr2:	0.94
Metric	mae:	0.556	rmse:	1.032	pearsonr2:	0.938
Metric	mae:	0.671	rmse:	1.054	pearsonr2:	0.935
Metric	mae:	0.627	rmse:	1.03	pearsonr2:	0.903
Metric	mae:	0.535	rmse:	0.954	pearsonr2:	0.94
Metric	mae:	0.535	rmse:	0.954	pearsonr2:	0.94
Metric	mae:	0.488	rmse:	0.877	pearsonr2:	0.953
Metric	mae:	0.68	rmse:	1.122	pearsonr2:	0.94
Metric	mae:	0.538	rmse:	1.067	pearsonr2:	0.886
	avg_mae	0.5945	avg_rmse	1.075	avg_pearsonr2	0.9293
BT-FP
GBRT
Metric	mae:	1.281	rmse:	2.636	pearsonr2:	0.742
Metric	mae:	1.24	rmse:	2.24	pearsonr2:	0.788
Metric	mae:	0.943	rmse:	1.34	pearsonr2:	0.898
Metric	mae:	0.986	rmse:	1.573	pearsonr2:	0.874
Metric	mae:	0.927	rmse:	1.255	pearsonr2:	0.856
Metric	mae:	0.897	rmse:	1.164	pearsonr2:	0.942
Metric	mae:	0.729	rmse:	0.952	pearsonr2:	0.909
Metric	mae:	0.957	rmse:	1.475	pearsonr2:	0.872
Metric	mae:	1.05	rmse:	1.557	pearsonr2:	0.914
Metric	mae:	0.858	rmse:	1.262	pearsonr2:	0.851
	avg_mae	0.9868	avg_rmse	1.5454	avg_pearsonr2	0.8646
STDNN
Metric	mae:	0.907	rmse:	1.781	pearsonr2:	0.882
Metric	mae:	0.866	rmse:	1.393	pearsonr2:	0.91
Metric	mae:	0.656	rmse:	1.153	pearsonr2:	0.918
Metric	mae:	0.74	rmse:	1.108	pearsonr2:	0.923
Metric	mae:	0.714	rmse:	1.089	pearsonr2:	0.893
Metric	mae:	0.598	rmse:	0.818	pearsonr2:	0.959
Metric	mae:	0.547	rmse:	0.745	pearsonr2:	0.937
Metric	mae:	0.653	rmse:	1.091	pearsonr2:	0.925
Metric	mae:	0.727	rmse:	1.042	pearsonr2:	0.949
Metric	mae:	0.646	rmse:	1.033	pearsonr2:	0.896
	avg_mae	0.7054	avg_rmse	1.1253	avg_pearsonr2	0.9192
RF
Metric	mae:	1.733	rmse:	3.26	pearsonr2:	0.631
Metric	mae:	1.732	rmse:	2.771	pearsonr2:	0.714
Metric	mae:	1.392	rmse:	1.841	pearsonr2:	0.854
Metric	mae:	1.392	rmse:	1.841	pearsonr2:	0.854
Metric	mae:	1.364	rmse:	1.724	pearsonr2:	0.809
Metric	mae:	1.351	rmse:	1.78	pearsonr2:	0.892
Metric	mae:	1.22	rmse:	1.435	pearsonr2:	0.833
Metric	mae:	1.479	rmse:	2.046	pearsonr2:	0.783
Metric	mae:	1.516	rmse:	2.244	pearsonr2:	0.861
Metric	mae:	1.151	rmse:	1.631	pearsonr2:	0.801
	avg_mae	1.433	avg_rmse	2.0573	avg_pearsonr2	0.8032
AGBT-FP
GBRT
Metric	mae:	1.031	rmse:	2.267	pearsonr2:	0.811
Metric	mae:	0.812	rmse:	1.474	pearsonr2:	0.923
Metric	mae:	0.731	rmse:	1.098	pearsonr2:	0.924
Metric	mae:	0.743	rmse:	1.368	pearsonr2:	0.902
Metric	mae:	0.733	rmse:	0.985	pearsonr2:	0.91
Metric	mae:	0.596	rmse:	0.797	pearsonr2:	0.967
Metric	mae:	0.485	rmse:	0.682	pearsonr2:	0.951
Metric	mae:	0.611	rmse:	1.121	pearsonr2:	0.921
Metric	mae:	0.822	rmse:	1.286	pearsonr2:	0.936
Metric	mae:	0.702	rmse:	1.185	pearsonr2:	0.86
	avg_mae	0.7266	avg_rmse	1.2263	avg_pearsonr2	0.9105
STDNN
Metric	mae:	0.805	rmse:	1.476	pearsonr2:	0.912
Metric	mae:	0.621	rmse:	0.948	pearsonr2:	0.956
Metric	mae:	0.504	rmse:	0.879	pearsonr2:	0.953
Metric	mae:	0.616	rmse:	1.048	pearsonr2:	0.933
Metric	mae:	0.656	rmse:	0.986	pearsonr2:	0.911
Metric	mae:	0.475	rmse:	0.671	pearsonr2:	0.97
Metric	mae:	0.526	rmse:	0.885	pearsonr2:	0.929
Metric	mae:	0.576	rmse:	1.166	pearsonr2:	0.905
Metric	mae:	0.597	rmse:	0.84	pearsonr2:	0.966
Metric	mae:	0.563	rmse:	1.036	pearsonr2:	0.892
	avg_mae	0.5939	avg_rmse	0.9935	avg_pearsonr2	0.9327
RF
Metric	mae:	1.257	rmse:	2.708	pearsonr2:	0.709
Metric	mae:	0.996	rmse:	1.844	pearsonr2:	0.857
Metric	mae:	0.828	rmse:	1.206	pearsonr2:	0.913
Metric	mae:	0.963	rmse:	1.634	pearsonr2:	0.855
Metric	mae:	0.83	rmse:	1.113	pearsonr2:	0.886
Metric	mae:	0.729	rmse:	0.98	pearsonr2:	0.948
Metric	mae:	0.784	rmse:	1.024	pearsonr2:	0.885
Metric	mae:	0.905	rmse:	1.295	pearsonr2:	0.909
Metric	mae:	1.028	rmse:	1.629	pearsonr2:	0.898
Metric	mae:	0.75	rmse:	1.159	pearsonr2:	0.867
	avg_mae	0.907	avg_rmse	1.4592	avg_pearsonr2	0.8727
AG-FP
GBRT
Metric	mae:	0.822	rmse:	1.673	pearsonr2:	0.901
Metric	mae:	0.539	rmse:	0.861	pearsonr2:	0.969
Metric	mae:	0.669	rmse:	1.071	pearsonr2:	0.927
Metric	mae:	0.591	rmse:	1.111	pearsonr2:	0.931
Metric	mae:	0.538	rmse:	0.77	pearsonr2:	0.945
Metric	mae:	0.518	rmse:	0.714	pearsonr2:	0.966
Metric	mae:	0.505	rmse:	0.84	pearsonr2:	0.929
Metric	mae:	0.604	rmse:	0.932	pearsonr2:	0.942
Metric	mae:	0.679	rmse:	1.041	pearsonr2:	0.964
Metric	mae:	0.75	rmse:	1.168	pearsonr2:	0.873
	avg_mae	0.6215	avg_rmse	1.0181	avg_pearsonr2	0.9347
STDNN
Metric	mae:	0.894	rmse:	1.54	pearsonr2:	0.912
Metric	mae:	0.709	rmse:	1.135	pearsonr2:	0.933
Metric	mae:	0.65	rmse:	1.36	pearsonr2:	0.89
Metric	mae:	0.591	rmse:	0.915	pearsonr2:	0.947
Metric	mae:	0.755	rmse:	1.111	pearsonr2:	0.892
Metric	mae:	0.665	rmse:	1.15	pearsonr2:	0.909
Metric	mae:	0.531	rmse:	0.837	pearsonr2:	0.93
Metric	mae:	0.641	rmse:	0.962	pearsonr2:	0.935
Metric	mae:	0.691	rmse:	1.128	pearsonr2:	0.939
Metric	mae:	0.645	rmse:	0.95	pearsonr2:	0.911
	avg_mae	0.6772	avg_rmse	1.1088	avg_pearsonr2	0.9198
RF
Metric	mae:	1.259	rmse:	2.436	pearsonr2:	0.776
Metric	mae:	1.002	rmse:	1.591	pearsonr2:	0.9
Metric	mae:	0.926	rmse:	1.281	pearsonr2:	0.903
Metric	mae:	1.026	rmse:	1.641	pearsonr2:	0.855
Metric	mae:	0.818	rmse:	1.101	pearsonr2:	0.888
Metric	mae:	0.857	rmse:	1.076	pearsonr2:	0.93
Metric	mae:	0.812	rmse:	1.061	pearsonr2:	0.874
Metric	mae:	1.006	rmse:	1.33	pearsonr2:	0.896
Metric	mae:	1.106	rmse:	1.603	pearsonr2:	0.904
Metric	mae:	0.861	rmse:	1.276	pearsonr2:	0.837
	avg_mae	0.9673	avg_rmse	1.4396	avg_pearsonr2	0.8763
